# Supplementary material for: Health-Related Quality of Life during 26-Week Intervention with the New Nordic Renal Diet
Source: Nutrients. 2024 Jun 27;16(13):2038. doi: 10.3390/nu16132038 (PMC11243029; doi:10.3390/nu16132038)
Supplement: Supplementary file 1 [file nutrients-16-02038-s001.zip]

Archive with 1 entries (1 files):
- nutrients-3061439-supplementary.pdf
